# Supplementary material for: Correction: Aberrant DNA Damage Response Pathways May Predict the Outcome of Platinum Chemotherapy in Ovarian Cancer
Source: PLoS One. 2021 Aug 5;16(8):e0256051. doi: 10.1371/journal.pone.0256051 (PMC8341518; doi:10.1371/journal.pone.0256051)
Supplement: S6 File — (ZIP) [file pone.0256051.s006.zip]

Archive with 3 entries (3 files):
- S6 FILE/Figure Q-6a-1.jpg
- S6 FILE/Figure Q-6a-2.jpg
- S6 FILE/S6 File.doc
