# Supplementary material for: Correction: Aberrant DNA Damage Response Pathways May Predict the Outcome of Platinum Chemotherapy in Ovarian Cancer
Source: PLoS One. 2021 Aug 5;16(8):e0256051. doi: 10.1371/journal.pone.0256051 (PMC8341518; doi:10.1371/journal.pone.0256051)
Supplement: S7 File — (ZIP) [file pone.0256051.s007.zip]

Archive with 4 entries (4 files):
- S7 FILE/Figure Q-7a-1.jpg
- S7 FILE/Figure Q-7c-1.jpg
- S7 FILE/Figure Q-7d-1.jpg
- S7 FILE/S7 File.doc
